# Supplementary material for: Effects of ambient noise on zebra finch vigilance and foraging efficiency
Source: PLoS One. 2018 Dec 31;13(12):e0209471. doi: 10.1371/journal.pone.0209471 (PMC6312262; doi:10.1371/journal.pone.0209471)
Supplement: S1 File — Time spent in different activities in different treatment types, for each trial. (TXT) [file pone.0209471.s002.txt]

ZFID	SND	TIME1	V1	F1	FL1	O1	TRIAL	AGE			
ZF1007	SILENCE	928	211	105	222	390	1	4			
ZF1007	NOISE	178	96	30	52	0	1	4			
ZF1007	SILENCE	220	209	0	11	0	2	4			
ZF1007	NOISE	281	255	6	15	5	2	4			
ZF1032	SILENCE	0	0	0	0	0	1	4			
ZF1032	NOISE	807	403	320	33	51	1	4			
ZF1032	SILENCE	432	47	244	109	32	2	4			
ZF1032	NOISE	175	146	19	7	3	2	4			
ZF1036	SILENCE	724	216	424	0	84	1	4			
ZF1036	NOISE	905	556	242	46	61	1	4			
ZF1046	SILENCE	0	0	0	0	0	1	4			
ZF1046	NOISE	356	50	0	306	0	1	4			
ZF1046	SILENCE	188	80	108	0	0	2	4			
ZF1046	NOISE	693	610	0	83	0	2	4			
ZF1057	SILENCE	1007	529	5	358	115	1	4			
ZF1057	NOISE	705	395	3	138	169	1	4
ZF1057	SILENCE	875	703	0	19	153	2	4
ZF1057	NOISE	255	182	0	10	63	2	4
ZF1096	SILENCE	507	222	225	60	0	1	4
ZF1096	NOISE	76	71	5	0	0	1	4
ZF1096	SILENCE	1135	174	503	236	222	2	4
ZF1096	NOISE	814	780	0	32	2	2	4
ZF1099	SILENCE	817	209	209	323	76	1	4
ZF1099	NOISE	883	220	160	69	434	1	4
ZF1099	SILENCE	817	395	334	38	50	2	4
ZF1099	NOISE	919	412	230	101	176	2	4
ZF1118	SILENCE	407	340	48	19	0	1	3
ZF1118	NOISE	909	637	214	32	26	1	3
ZF1118	SILENCE	912	723	189	0	0	2	3
ZF1118	NOISE	835	652	183	0	0	2	3
ZF1119	SILENCE	896	204	481	0	211	1	3
ZF1119	NOISE	835	480	174	136	45	1	3
ZF1120	SILENCE	601	321	71	59	150	1	3
ZF1120	NOISE	276	184	0	44	48	1	3
ZF1120	SILENCE	305	99	125	5	76	2	3
ZF1120	NOISE	890	839	0	0	51	2	3
ZF1122	SILENCE	811	406	276	122	7	1	3
ZF1122	NOISE	0	0	0	0	0	1	3
ZF1122	SILENCE	880	225	532	67	56	2	3
ZF1122	NOISE	901	752	62	64	23	2	3
ZF1126	SILENCE	775	551	166	28	30	1	3
ZF1126	NOISE	0	0	0	0	0	1	3
ZF1126	SILENCE	896	116	476	43	261	2	3
ZF1126	NOISE	801	522	188	61	30	2	3
ZF1146	SILENCE	911	460	8	318	125	1	3
ZF1146	NOISE	796	380	0	224	192	1	3
ZF1146	SILENCE	899	124	534	0	241	2	3
ZF1146	NOISE	817	563	141	17	96	2	3
ZF1149	SILENCE	821	218	0	181	422	1	3
ZF1149	NOISE	804	362	4	64	374	1	3
ZF1149	SILENCE	574	152	368	29	25	2	3
ZF1149	NOISE	894	614	121	47	112	2	3
ZF1162	SILENCE	294	232	29	26	7	1	3
ZF1162	NOISE	721	504	56	44	117	1	3
ZF1162	SILENCE	884	116	601	2	165	2	3
ZF1162	NOISE	806	472	187	81	66	2	3
ZF1163	SILENCE	900	229	569	36	66	1	3
ZF1163	NOISE	445	264	62	57	62	1	3
ZF1174	SILENCE	877	583	212	15	67	1	3
ZF1174	NOISE	888	647	0	104	137	1	3
ZF1174	SILENCE	918	643	75	27	173	2	3
ZF1174	NOISE	777	533	88	16	140	2	3
ZF1176	SILENCE	682	515	0	83	84	2	3
ZF1176	NOISE	604	401	0	168	35	2	3
ZF1177	SILENCE	0	0	0	0	0	1	3
ZF1177	NOISE	924	774	102	48	0	1	3
ZF1177	SILENCE	587	150	242	21	174	2	3
ZF1177	NOISE	907	581	262	64	0	2	3
ZF1190	SILENCE	976	630	55	247	44	1	3
ZF1190	NOISE	380	339	0	41	0	1	3
ZF1190	SILENCE	863	494	160	23	186	2	3
ZF1190	NOISE	258	137	11	34	76	2	3
