# Supplementary material for: Effects of ambient noise on zebra finch vigilance and foraging efficiency
Source: PLoS One. 2018 Dec 31;13(12):e0209471. doi: 10.1371/journal.pone.0209471 (PMC6312262; doi:10.1371/journal.pone.0209471)
Supplement: S2 File — Individual’s initial choice of test chamber for each trial. (TXT) [file pone.0209471.s003.txt]

ZFIDS2	TRIALS2	RESPONSES2	AGES3
ZF1007	1	0	4
ZF1007	2	0	4
ZF1032	1	0	4
ZF1032	2	1	4
ZF1046	1	0	4
ZF1046	2	1	4
ZF1057	1	1	4
ZF1057	2	0	4
ZF1096	1	0	4
ZF1096	2	1	4
ZF1099	1	0	4
ZF1099	2	1	4
ZF1118	1	1	3
ZF1118	2	1	3
ZF1119	1	0	3
ZF1120	1	0	3
ZF1120	2	1	3
ZF1122	1	1	3
ZF1122	2	1	3
ZF1126	1	1	3
ZF1126	2	1	3
ZF1136	1	0	3
ZF1146	1	1	3
ZF1146	2	1	3
ZF1149	1	0	3
ZF1149	2	1	3
ZF1162	1	1	3
ZF1162	2	1	3
ZF1163	1	0	3
ZF1174	1	1	3
ZF1174	2	1	3
ZF1176	1	0	3
ZF1176	2	1	3
ZF1177	1	0	3
ZF1177	2	1	3
ZF1190	1	0	3
ZF1190	2	0	3
